# Supplementary material for: Increased copy number of syncytin-1 in the trophectoderm is associated with implantation of the blastocyst
Source: PeerJ. 2020 Nov 17;8:e10368. doi: 10.7717/peerj.10368 (PMC7678462; doi:10.7717/peerj.10368)
Supplement: Supplemental Information 1 [file peerj-08-10368-s001.xlsx]

## Sheet: Sheet1
D0	D1	D3	D5	D7
0.47742	0.733734	0.964819	1.13944	0.834122
0.309568	0.575676	0.654439	0.97153	0.762247
0.569722	0.581693	0.75961	1.21982	0.743977
0.324584	0.542739	0.811313	1.87904	0.602206
		median	1st quartile	3rd quartile
	D0	0.401	0.3133	0.5466
	D1	0.5787	0.551	0.6957
	D3	0.7855	0.6807	0.9264
	D5	1.1796	1.0135	1.7142
	D7	0.7531	0.6376	0.8162
		data/0.401
		1	0.781297	1.36309
		1.44314	1.37406	1.73491
		1.95885	1.69751	2.31022
		2.94165	2.52743	4.27481
		1.87805	1.59002	2.03541
