# Supplementary material for: Increased copy number of syncytin-1 in the trophectoderm is associated with implantation of the blastocyst
Source: PeerJ. 2020 Nov 17;8:e10368. doi: 10.7717/peerj.10368 (PMC7678462; doi:10.7717/peerj.10368)
Supplement: Supplemental Information 2 [file peerj-08-10368-s002.xlsx]

## Sheet: Sheet1
								D0	D1	D3	D5	D7
								0.731831	1.27419	0.894767	7.35938	268.03
								1.32218	4.20736	2.99575	5.41233	2324.84
								0.394907	0.752406	2.17787	25.0994	418.645
								2.617	2.65354	7.1996	29.0994	583.228
							SQRT	0.855471	1.1288	0.945921	2.71282	16.3716
								1.14986	2.05119	1.73082	2.32644	48.2166
								0.628416	0.867413	1.47576	5.00993	20.4608
								1.61772	1.62897	2.68321	5.39438	24.1501
								median	1st quartile	3rd quartile
							D0	1.005	0.6875	1.5025
							D1	1.38	0.935	1.945
							D3	1.605	1.0825	2.4425
							D5	3.86	2.425	5.295
							D7	22.305	17.3925	42.2025
							data/1.005
							D0	1	0.68408	1.49502
							D1	1.37313	0.930348	1.93532
							D3	1.59701	1.07711	2.43035
							D5	3.8408	2.41294	5.26866
							D7	22.194	17.306	41.9925
