# Supplementary material for: Increased copy number of syncytin-1 in the trophectoderm is associated with implantation of the blastocyst
Source: PeerJ. 2020 Nov 17;8:e10368. doi: 10.7717/peerj.10368 (PMC7678462; doi:10.7717/peerj.10368)
Supplement: Supplemental Information 3 [file peerj-08-10368-s003.xlsx]

## Sheet: Sheet1
D0	D1	D3	D5	D7
2.09398	10.6633	24.6968	22.2837	82.0207
0.256658	2.99229	2.04379	3.70956	121.762
1.21665	0.595807	0.866287	7.50534	104.179
1.52935	1.47725	7.17469	37.3469	71.6511
			median	1st quartile	3rd quartile
		D0	1.373	0.4967	1.9528
		D1	2.2348	0.8162	8.7456
		D3	4.6092	1.1607	20.3162
		D5	14.8945	4.6585	33.5811
		D7	93.0997	74.2435	117.366
		data/1.373
		D0	1	0.361763	1.42229
		D1	1.62768	0.594465	6.3697
		D3	3.35703	0.845375	14.7969
		D5	10.8481	3.39294	24.4582
		D7	67.8075	54.0739	85.4814
