# Supplementary material for: Increased copy number of syncytin-1 in the trophectoderm is associated with implantation of the blastocyst
Source: PeerJ. 2020 Nov 17;8:e10368. doi: 10.7717/peerj.10368 (PMC7678462; doi:10.7717/peerj.10368)
Supplement: Supplemental Information 4 [file peerj-08-10368-s004.xlsx]

## Sheet: Sheet1
group(0=non-pregnant group,1=pregnant group)	Relative quantification of copy number	data/0.45(median of the non-pregnant group)	relative copy number ratio(%)	rank
0	1	2.22222	222.222	37
0	0.36	0.8	80	7.5
0	0.73	1.62222	162.222	28
0	0.42	0.933333	93.3333	14.5
0	0.29	0.644444	64.4444	5.5
0	0.64	1.42222	142.222	24.5
0	0.12	0.266667	26.6667	1
0	0.95	2.11111	211.111	34
0	0.37	0.822222	82.2222	9
0	0.75	1.66667	166.667	30
0	0.45	1	100	17
0	0.39	0.866667	86.6667	12
0	0.74	1.64444	164.444	29
0	0.25	0.555556	55.5556	3.5
0	0.13	0.288889	28.8889	2
0	0.38	0.844444	84.4444	10.5
0	0.53	1.17778	117.778	20.5
0	0.87	1.93333	193.333	32
0	0.36	0.8	80	7.5
0	0.43	0.955556	95.5556	16
0	0.53	1.17778	117.778	20.5
0	0.64	1.42222	142.222	24.5
0	0.85	1.88889	188.889	31
0	0.42	0.933333	93.3333	14.5
0	0.65	1.44444	144.444	26
0	0.88	1.95556	195.556	33
0	0.25	0.555556	55.5556	3.5
0	0.72	1.6	160	27
0	0.41	0.911111	91.1111	13
1	0.46	1.02222	102.222	18
1	1.87	4.15556	415.556	45
1	1.98	4.4	440	47.5
1	1.99	4.42222	442.222	49
1	2.05	4.55556	455.556	52
1	2.56	5.68889	568.889	61
1	1.24	2.75556	275.556	38
1	0.29	0.644444	64.4444	5.5
1	0.97	2.15556	215.556	35
1	0.52	1.15556	115.556	19
1	1.79	3.97778	397.778	43
1	0.56	1.24444	124.444	23
1	1.78	3.95556	395.556	42
1	1.95	4.33333	433.333	46
1	2.01	4.46667	446.667	50
1	2.04	4.53333	453.333	51
1	2.46	5.46667	546.667	59
1	2.21	4.91111	491.111	57
1	1.37	3.04444	304.444	40
1	0.38	0.844444	84.4444	10.5
1	2.17	4.82222	482.222	56
1	2.45	5.44444	544.444	58
1	1.35	3	300	39
1	0.98	2.17778	217.778	36
1	0.55	1.22222	122.222	22
1	1.81	4.02222	402.222	44
1	2.55	5.66667	566.667	60
1	2.06	4.57778	457.778	53
1	1.98	4.4	440	47.5
1	1.48	3.28889	328.889	41
1	2.09	4.64444	464.444	54
1	2.15	4.77778	477.778	55
