# Supplementary material for: Increased copy number of syncytin-1 in the trophectoderm is associated with implantation of the blastocyst
Source: PeerJ. 2020 Nov 17;8:e10368. doi: 10.7717/peerj.10368 (PMC7678462; doi:10.7717/peerj.10368)
Supplement: Supplemental Information 5 [file peerj-08-10368-s005.xlsx]

## Sheet: Sheet1
D0	D1	D3	D5	D7
0.645132	1.16689	1.07376	0.925091	0.9544
0.775214	0.991488	0.931525	0.92189	1.11162
0.677989	1.03718	0.969962	1.20247	1.29474
0.189158	1.01936	1.05166	1.12324	1.3404
		median	1st quartile	3rd quartile
	D0	0.6616	0.3032	0.7509
	D1	1.0283	0.9985	1.1345
	D3	1.0108	0.9411	1.0682
	D5	1.0242	0.9227	1.1827
	D7	1.2032	0.9937	1.329
	data/0.6616
	D0	1	0.458283	1.13498
	D1	1.55426	1.50922	1.71478
	D3	1.52781	1.42246	1.61457
	D5	1.54807	1.39465	1.78764
	D7	1.81862	1.50196	2.00877
