# Supplementary material for: Increased copy number of syncytin-1 in the trophectoderm is associated with implantation of the blastocyst
Source: PeerJ. 2020 Nov 17;8:e10368. doi: 10.7717/peerj.10368 (PMC7678462; doi:10.7717/peerj.10368)
Supplement: Supplemental Information 6 [file peerj-08-10368-s006.xlsx]

## Sheet: Sheet1
group(0=non-pregnant group,1=pregnant group)	Relative quantification of copy number	data/0.943(median of the non-pregnant group)	relative copy number ratio(%)
0	0.685	0.726405	72.6405
0	1.468	1.55673	155.673
0	1.187	1.25875	125.875
0	0.403	0.427359	42.7359
0	0.641	0.679745	67.9745
0	2.027	2.14952	214.952
0	1.329	1.40933	140.933
0	0.813	0.862142	86.2142
0	0.619	0.656416	65.6416
0	1.385	1.46872	146.872
0	1.057	1.12089	112.089
0	0.706	0.748674	74.8674
0	0.817	0.866384	86.6384
0	2.174	2.30541	230.541
0	1.273	1.34995	134.995
0	0.608	0.644751	64.4751
0	0.874	0.926829	92.6829
0	1.225	1.29905	129.905
0	1.507	1.59809	159.809
0	1.328	1.40827	140.827
0	0.613	0.650053	65.0053
0	0.418	0.443266	44.3266
0	1.837	1.94804	194.804
0	1.194	1.26617	126.617
0	0.943	1	100
0	0.605	0.641569	64.1569
0	1.358	1.44008	144.008
0	0.449	0.47614	47.614
0	0.584	0.6193	61.93
1	0.519	0.550371	55.0371
1	1.287	1.36479	136.479
1	1.618	1.7158	171.58
1	0.649	0.688229	68.8229
1	0.921	0.97667	97.667
1	3.428	3.63521	363.521
1	0.895	0.949099	94.9099
1	1.983	2.10286	210.286
1	2.435	2.58218	258.218
1	0.756	0.801697	80.1697
1	2.006	2.12725	212.725
1	0.535	0.567338	56.7338
1	1.606	1.70308	170.308
1	1.146	1.21527	121.527
1	0.715	0.758218	75.8218
1	0.705	0.747614	74.7614
1	1.982	2.1018	210.18
1	0.971	1.02969	102.969
1	1.584	1.67975	167.975
1	1.645	1.74443	174.443
1	0.629	0.66702	66.702
1	1.593	1.68929	168.929
1	1.705	1.80806	180.806
1	1.009	1.06999	106.999
1	1.959	2.07741	207.741
1	0.651	0.69035	69.035
1	0.963	1.02121	102.121
1	2.291	2.42948	242.948
1	0.691	0.732768	73.2768
1	1.403	1.4878	148.78
1	2.851	3.02333	302.333
1	0.524	0.555673	55.5673
