# Supplementary material for: Increased copy number of syncytin-1 in the trophectoderm is associated with implantation of the blastocyst
Source: PeerJ. 2020 Nov 17;8:e10368. doi: 10.7717/peerj.10368 (PMC7678462; doi:10.7717/peerj.10368)
Supplement: Supplemental Information 7 [file peerj-08-10368-s007.xlsx]

## Sheet: Sheet1
D0	D1	D3	D5	D7
1.03846	1.06028	1.09387	1.1053	1.14826
0.988133	1.23923	1.17238	1.16698	1.06889
0.97453	0.902344	0.986993	1.68893	1.3766
1.18254	1.25411	1.18646	1.18099	1.24689
			median	1st quartile	3rd quartile
		D0	1.0133	0.9779	1.1465
		D1	1.1498	0.9418	1.2504
		D3	1.1331	1.0137	1.1829
		D5	1.174	1.1207	1.5619
		D7	1.1976	1.0887	1.3442
		data/1.0133
		D0	1	0.965065	1.13145
		D1	1.13471	0.929438	1.23399
		D3	1.11823	1.00039	1.16737
		D5	1.15859	1.10599	1.5414
		D7	1.18188	1.07441	1.32656
