# Supplementary material for: Increased copy number of syncytin-1 in the trophectoderm is associated with implantation of the blastocyst
Source: PeerJ. 2020 Nov 17;8:e10368. doi: 10.7717/peerj.10368 (PMC7678462; doi:10.7717/peerj.10368)
Supplement: Supplemental Information 8 [file peerj-08-10368-s008.xlsx]

## Sheet: Sheet1
D0	D1	D3	D5	D7
1.26795	0.606747	1.09619	0.0536294	0.0141718
1.03826	0.916475	0.572693	0.0592996	0.0540024
1.20511	0.806176	0.405892	0.239678	0.00967962
0.630325	0.913304	0.610967	0.194673	0.025349
			median	1st quartile	3rd quartile
		D0	1.1217	0.7323	1.2522
		D1	0.8597	0.6566	0.9157
		D3	0.5918	0.4476	0.9749
		D5	0.127	0.055	0.2284
		D7	0.0198	0.0108	0.0468
		data/1.1217
		D0	1	0.652848	1.11634
		D1	0.766426	0.585362	0.81635
		D3	0.527592	0.399037	0.869127
		D5	0.113221	0.0490327	0.20362
		D7	0.0176518	0.00962824	0.0417224
