# Supplementary material for: Increased copy number of syncytin-1 in the trophectoderm is associated with implantation of the blastocyst
Source: PeerJ. 2020 Nov 17;8:e10368. doi: 10.7717/peerj.10368 (PMC7678462; doi:10.7717/peerj.10368)
Supplement: Supplemental Information 9 [file peerj-08-10368-s009.xlsx]

## Sheet: Sheet1
the outcomes of pregnancy, 0= non-pregnant,1=pregnant	Age	BMI	Primary infertility Yes=1，No=0	Basic FSH	quality blastocyst,1=Yes,0=No	the thickness of endometrium on the day of the endometrial transformation（mm)	the levels of estrogen on the transfer day（pg/ml)	the levels of progestin on the transfer day（ng/ml)	oligo-astheno-teratospermia(normal=0,abnormal=1)	singleton live birth	early abortion
0	41	18.9	0	3.72	1	7	116	14.4	0
0	41	18.9	0	3.72	0	10	297	4.9	0
0	33	19.5	0	5.83	1	7	2141	19.4	1
0	33	19.5	0	5.83	1	6	155	5.4	1
0	31	21.48	0	3.72	0	10	144	13.5	1
0	33	20.6	0	6.65	1	7	226	3.3	1
0	24	20.23	1	6.49	1	9	165	5.5	0
0	32	19.8	1	6.48	1	10	161	6.8	0
0	33	19.8	1	6.48	1	9	129	12	0
0	34	19.8	1	6.48	1	12	92	12.3	0
0	31	19.1	0	4.58	1	6	135	41.5	0
0	32	19.1	0	4.58	1	8	101	12	0
0	30	21.5	0	4.68	1	8	169	1.6	1
0	30	21.5	0	4.68	1	8	78	13.7	1
0	34	24.7	0	4.46	0	10	134	15.1	0
0	31	19.4	0	6.29	1	9	100	15.2	1
0	28	20.3	0	6	0	9	187	15.5	0
0	23	21.7	0	6.91	1	8	247	14.4	0
0	35	21.2	0	5.24	1	5	1512	8.8	1
0	35	21.2	0	5.24	1	6	162	20.5	1
0	25	18.5	0	4.79	1	8	1263	17.9	1
0	25	18.5	0	4.79	1	8	433	25.3	1
0	25	18.5	0	4.79	1	7.6	1564	16.8	1
0	30	19.5	1	7.11	1	10	129	12	0
0	37	21.6	0	5.44	1	8	866	19.6	0
0	32	26	0	4.81	1	10	120	10.9	1
0	32	26	0	4.81	1	8	123	11.2	1
0	30	18.6	1	4.72	1	11	169	10.2	1
0	30	18.6	1	4.72	0	8	99	2	1
1	32	23.4	0	4.04	1	8	105	8.6	1	1	0
1	26	20.24	0	4.72	1	10	171	17.8	0	1	0
1	32	17.33	0	4.3	1	8	220	19.8	0	1	0
1	25	20.55	0	4.37	0	9	1393	16.9	0	1	0
1	35	20.9	0	4.94	1	10	122	10.6	0	1	0
1	29	19.4	1	4.41	1	9	119	17.9	1	1	0
1	29	22.7	0	4.03	1	10	149	8.2	0	1	0
1	32	21.48	0	3.72	1	8.5	201	10	1	1	0
1	33	19.2	1	5.79	1	10	285	13	0	1	0
1	31	23.8	0	4.61	1	9	132	8.7	1	1	0
1	28	18.75	1	5.97	1	12	277	33.2	1	1	0
1	40	24.4	0	6.71	1	10	135	17	1	1	0
1	32	19.1	0	4.58	1	9	184	14.9	0	1	0
1	30	21.5	0	4.68	1	9	94	7.7	1	0	1
1	36	24.7	0	4.46	1	9	202	8.4	0	1	0
1	25	22.8	0	4.43	1	8	129	11.4	0	1	0
1	31	19.4	0	6.29	1	7	107	3.5	1	1	0
1	30	17.1	0	5.04	1	8	646	14.3	1	1	0
1	28	20.3	0	6	1	8	283	13.8	0	1	0
1	23	21.7	0	6.91	1	9	165	13	0	0	1
1	37	25.77	0	4.86	1	9	179	11.6	1	1	0
1	32	20.03	0	5.17	1	10	119	20.4	0	1	0
1	37	19.9	0	7.93	1	11.3	250	1.3	0	1	0
1	35	21.2	0	5.24	1	8	83	12.6	1	1	0
1	30	19.5	1	7.11	1	9	91	12.7	0	1	0
1	37	21.6	0	5.44	1	8	1842	5.7	0	1	0
1	32	26	0	4.81	1	9	94	2.6	1	1	0
1	30	18.6	1	4.72	1	8	91	9.7	1	1	0
1	28	23.3	0	3.79	1	9	138	13.4	0	1	0
1	32	17.2	1	5.39	1	7	213	11.9	1	1	0
1	34	21.5	1	4.43	1	7.7	184	4.1	1	1	0
1	30	17.5	1	6.53	1	10	125	26.9	1	1	0
