# Supplementary material for: Increased copy number of syncytin-1 in the trophectoderm is associated with implantation of the blastocyst
Source: PeerJ. 2020 Nov 17;8:e10368. doi: 10.7717/peerj.10368 (PMC7678462; doi:10.7717/peerj.10368)
Supplement: Supplemental Information 10 [file peerj-08-10368-s010.xlsx]

## Sheet: Sheet1
D0	D1	D3	D5	D7
2.48522	9.64368	12.1784	49.0523	208.357
0.498702	3.99884	3.66891	26.8388	374.698
0.513908	3.56257	1.45355	44.7738	249.504
1.11955	4.72261	9.22948	96.754	313.629
	median	1st quartile	3rd quartile
D0	0.8167	0.5025	2.1438
D1	4.3607	3.6716	8.4134
D3	6.4492	2.0074	11.4412
D5	46.9131	31.3226	84.8286
D7	281.567	218.644	359.431
data/0.8167
D0	1	0.615281	2.62495
D1	5.33941	4.49565	10.3017
D3	7.89666	2.45794	14.0091
D5	57.4423	38.3526	103.868
D7	344.761	267.716	440.101
